# Supplementary material for: Enhancing Neuronal Networks with Rhinella schneideri Skin Secretion Molecules: Implications for Neurodegenerative Disorders
Source: Toxins (Basel). 2026 Jun 20;18(6):271. doi: 10.3390/toxins18060271 (PMC13308062; doi:10.3390/toxins18060271)
Supplement: Supplementary file 1 [file toxins-18-00271-s001.zip]

Archive with 1 entries (1 files):
- toxins-4233074-supplementary.pdf
